# Supplementary material for: Pulmonary Administration of TLR2/6 Agonist after Allergic Sensitization Inhibits Airway Hyper-Responsiveness and Recruits Natural Killer Cells in Lung Parenchyma
Source: Int J Mol Sci. 2024 Sep 4;25(17):9606. doi: 10.3390/ijms25179606 (PMC11394962; doi:10.3390/ijms25179606)
Supplement: Supplementary file 1 [file ijms-25-09606-s001.zip]

Archive with 1 entries (1 files):
- ijms-3146013-supplementary-english.pdf
